# Supplementary material for: Bifunctional Al-Doped Cobalt Ferrocyanide Nanocube Array for Energy-Saving Hydrogen Production via Urea Electrolysis
Source: Molecules. 2023 Oct 18;28(20):7147. doi: 10.3390/molecules28207147 (PMC10608971; doi:10.3390/molecules28207147)
Supplement: Supplementary file 1 [file molecules-28-07147-s001.zip]

Archive with 1 entries (1 files):
- molecules-2624160-supplementary.pdf
